# Supplementary material for: Selenoprotein W ensures physiological bone remodeling by preventing hyperactivity of osteoclasts
Source: Nat Commun. 2021 Apr 15;12:2258. doi: 10.1038/s41467-021-22565-7 (PMC8050258; doi:10.1038/s41467-021-22565-7)
Supplement: Supplementary file 4 — Source Data [file 41467_2021_22565_MOESM4_ESM.xlsx]

## Sheet: Fig. 1
Figure 1a				SELENOW	rRNA		SELENOW			NFATc1			c-Fos		Cathepsin K			DC-STAMP			β-actin
Figure 1b	RT-PCR
Figure 1c
	Acp5		SELENOW		GAPDH
Figure 1d
					(PD98059)	(SP600125)	(SB203580)	(SN50)	(CsA)
		0	1	2	2	2	2	2	2
	HPRT	494	642	639	679	747	458	679	866
				1	1.0626	1.16901	0.716745	1.0626	1.35524
	SELENOW	620	689	113	10	130	620	130	169
				113	9.4109	111.205	865.022	122.342	124.701
				1	0.0832823	0.984113	7.65506	1.08267	1.10355	Calibrate (Fold)
Figure 1e
						SELENOW		GAPDH
	OC#
		Cont	shRNA #1	shRNA #2	shRNA #3
		488	393	231	329
		521	388	276	400
		539	322	300	389
	AVERAGE	516	367.667	269	372.667
	STDEV	25.865	39.6274	35.0286	38.2143
Figure 1f
	ACP5					SELENOW					GAPDH
	OC#
			Control	SELENOW
			281	354
			212	379
			273	378
		AVERAGE	255.333	370.333
		STDEV	37.7403	14.1539

## Sheet: Fig. 2
Figure 2a		BV/TV		TbN		Tb.Th		Tb.Sp		BMD
		WT	KO	WT	KO	WT	KO	WT	KO	WT	KO
		14.3396	32.4728	1.92891	3.00852	0.07347	0.10794	0.26097	0.26153	0.20116	0.2963
		14.1713	29.2169	2.25511	2.58911	0.08562	0.10881	0.25991	0.23704	0.22372	0.2358
		21.2872	39.8057	1.72936	3.6581	0.08585	0.10936	0.26198	0.22762	0.20055	0.32244
		14.8461	30.3456	2.20526	3.059	0.07428	0.0772	0.37703	0.25492	0.21622	0.28158
		15.8396	28.7609	1.78122	3.75595	0.08488	0.10208	0.38973	0.25066	0.18086	0.32526
		12.0249	23.2321	1.67116	2.24614	0.07196	0.0992	0.30491	0.26496	0.17793	0.20516
		13.1185	39.7174	1.57247	3.89082	0.08343	0.08666	0.45219	0.17877	0.18132	0.31749
	AVERAGE	15.0896	31.9359	1.87764	3.17252	0.0799271	0.09875	0.329531	0.239357	0.197394	0.283433
	STDEV	2.99207	6.03507	0.264416	0.623226	0.00634232	0.0123834	0.0770739	0.0298078	0.0181761	0.0465394
Figure 2b							Figure 2c
	OB#			BV/TV				OC #			OC size			eroded surface(%)
	WT	KO		WT	KO			WT	KO		WT	KO		WT	KO
	10.2289	6.32947		7.38965	11.7315			5.14944	3.31358		153.895	146.455		12.0231	12.719
	9.99995	7.78976		8.74152	12.3625			7.45517	2.13486		201.719	166.798		12.0144	4.28553
	10.8089	6.34807		10.8689	14.073			4.83523	4.91902		191.366	144.281		11.8156	6.29709
	10.9265	11.0513		9.43056	21.7441			6.94406	4.38323		166.377	168.27		11.4067	5.74791
	11.1256	8.2284		7.84744	17.5962			7.32823	2.91647		162.948	142.654		11.4478	9.54551
	11.2	7.87133		11.2523	16.7137			6.56207	5.17755		194.781	131.953		11.4909	10.6645
	9.81313	9.86468		7.12389	10.3695			4.83524	3.96709		203.638	174.464		11.4777	5.38522
AVERAGE	10.5861	8.21185	AVERAGE	8.95061	14.9415		AVERAGE	6.15849	3.83026		182.103	153.554		11.668	7.80641
STDEV	0.563044	1.73712	STDEV	1.64531	3.9807		STDEV	1.09217	1.02131		19.8193	14.4283		0.286346	3.26381
Figure 2d							Figure 2e							Figure 2f								Figure 2g
WT	BV/TV	Tb.N	Tb.Th	Tb.Sp	BMD			ob #			BV/TV				oc #		oc size		eroded surface(%)	eroded surface(%)			BFR
	16.4174	2.79286	0.0587924	0.209976	0.6192			WT	OC-sepecific KO		WT	OC-sepecific KO			wt	OC-sepecific KO	wt	OC-sepecific KO	wt	OC-sepecific KO			WT	Oc-specfic KO
	14.2428	2.61932	0.0559023	0.207584	0.618			14.5681	13.5495		13.3404	15.7903			6.03033	3.97291	326.843	193.473	20.3978	14.7151			6.18973	3.52352
	16.0016	2.26479	0.0553231	0.232526	0.609			12.4133	17.966		14.483	20.497			8.09378	3.73079	314.076	200.207	24.8623	11.6542			6.68459	3.91108
	16.367	2.61436	0.0658627	0.231164	0.60193			8.99013	15.0477		12.5682	16.2049			5.67093	2.4226	317.213	171.922	16.6414	14.0303			6.17869	3.5753
	16.8221	2.88336	0.0589335	0.205221	0.60107			17.6293	12.8245		10.0313	21.6109			6.27087	3.10445	306.441	187.268	21.162	9.29177			6.14128	3.72651
	14.7769	2.8065	0.0526579	0.203085	0.61712			9.80604	11.0391		10.6753	16.2833			8.05401	2.76938	295.3	160.527	20.0462	9.55457			6.41025	5.41916
	18.4987	2.87096	0.0644211	0.251106	0.601			14.7813	17.0462		10.2473	21.3681			4.96349	4.13981	272.594	293.111	17.1194	10.6696			6.52236	5.68036
	21.2588	2.91187	0.057585	0.254477	0.60664			16.7649	11.932		10.7748	22.7022			4.42047	3.19628	298.673	202.603	21.2599	11.9156			5.63357	4.45139
AVERAGE	16.7982	2.7205	0.0586847	0.224392	0.609245			9.51102	16.2872		8.89232	17.1255			5.38462	3.45831	331.979	248.871	19.914	16.08			6.49532	4.62288
STDEV	2.21585	0.216331	0.00448931	0.0208484	0.00786433		AVERAGE	13.058	14.4615	AVERAGE	11.3766	18.9478		AVERAGE	6.11106	3.34932	307.89	207.248	20.1754	12.2389		AVERAGE	6.28197	4.36378
							STDEV	3.38077	2.51457	STDEV	1.89121	2.86254		STDEV	1.34349	0.591566	19.109	43.418	2.5657	2.47545		STDEV	0.325412	0.833307
OC-specific KO	BV/TV	Tb.N	Tb.Th	Tb.Sp	BMD
	21.8425	3.51184	0.0621893	0.177702	0.69274
	22.4614	3.42011	0.0656825	0.193013	0.697
	21.5794	3.1883	0.0676799	0.195163	0.69
	27.484	3.88745	0.0706914	0.180322	0.719
	27.4949	3.96307	0.0693774	0.191849	0.74949
	30.2063	4.43784	0.0680695	0.168436	0.716
	23.8063	3.61101	0.0659367	0.171889	0.705
	20.5526	3.1883	0.0644732	0.191305	0.698
AVERAGE	24.4284	3.65099	0.0667625	0.18371	0.708404
STDEV	3.5093	0.426759	0.00274714	0.0104352	0.0196104

## Sheet: Fig. 3
Figure 3a
	BV/TV(%)		Tb.N(1/mm)		Tb.Th		Tb.Sp		BMD
	WT	TG	WT	TG	WT	TG	WT	TG	WT	TG
	10.12	10.052	1.329	0.96385	80.71	78.18	0.33621	0.44892	0.24898	0.11712
	10.24	6.9372	1.5425	0.84743	80.128	75.978	0.3505	0.41367	0.19648	0.16679
	14.45	5.6637	1.241	0.74154	81.946	79.859	0.31535	0.48296	0.18999	0.15355
	13.96	12.0402	1.2957	1.0707	84.22	79.488	0.47355	0.45106	0.19683	0.18209
	18.73	7.6973	1.2726	1.1176	86.579	79.233	0.434773	0.40067	0.19133	0.18148
	16.757	6.7927	1.38185	0.99016	80.179	80.112	0.306356	0.4135	0.1889	0.18342
	11.1301	5.8944	1.21017	1.0641	81.578	81.721	0.493603	0.46269	0.2648	0.18466
	12.2604	8.1831	1.47314	0.91086	79.024	81.084	0.221053	0.39595	0.18383	0.17309
	17.1987	4.1597	1.13957	0.96133	80.911	76.044	0.393435	0.4463	0.23751	0.18049
	10.9301	9.9519	1.16629	0.48847	90.569	74.476	0.327383	0.34902	0.18974	0.13949
	8.9013	7.0616	1.49763	0.62228	85.8769	76.858	0.354383	0.49717	0.2353	0.13401
	17.8257	8.4361	1.46274	0.79089	79.2878	71.388	0.378922	0.40653	0.18973	0.12825
AVERAGE	13.5419	7.73916	1.33435	0.880768	82.5841	77.8684	0.36546	0.430703	0.209452	0.16037
STDEV	3.41658	2.17319	0.136062	0.191009	3.52038	3.01795	0.0759077	0.0416846	0.02856	0.0247278
Figure 3b							Figure 3c
	BV/TV (%)			BMD (g/cm3))				NOb/BS(N/mm)
	WT	TG		WT	TG			WT	TG
	88.223	85.31		0.45621	0.45805			29.7187	17.3144
	90.255	82.667		0.51176	0.39757			27.0535	23.6671
	88.636	82.455		0.48772	0.4049			24.296	21.6528
	90.383	85.8027		0.51769	0.39063			25.9453	29.4957
	88.5255	80.4759		0.45545	0.48041			24.6421	31.72
	88.9802	84.2223		0.51218	0.41769			28.5887	29.7574
	88.0134	83.4559		0.45909	0.42806			23.8403	18.7513
AVERAGE	89.0023	83.4841		0.485729	0.42533			30.4558	32.4687
STDEV	0.950678	1.8272		0.028579	0.0330714			25.9319	21.7829
								26.3085	19.6452
								26.2518	29.753
								23.6606	21.5554
							AVERAGE	26.3911	24.797
							STDEV	2.23017	5.45947
Figure 3d								Figure 3f
	OC#		OC size		eroded bone surface (%)			OC#
	WT	TG	WT	TG	WT	TG		WT	TG
	3.99001	5.70012	151.928	236.897	4.21676	11.0205		10.4191	23.6633
	3.74036	7.79102	183.719	205.34	6.72921	4.47699		16.6959	28.9265
	3.6004	4.52541	203.943	197.52	6.17775	11.0477		2.18445	17.5398
	4.6212	6.76002	131.104	244.717	4.7687	7.76269		19.4982	14.4273
	3.53031	5.72011	185.804	231.678	5.7189	7.77634		4.92942	37.9203
	3.41905	7.78596	149.838	210.559	5.22752	8.74791		2.05356	26.0331
	4.11308	4.91602	162.354	228.331	6.21011	10.2687		12.8714	20.4068
	3.29922	5.91702	173.292	213.905	4.23631	7.82512		19.6886	20.2943
	4.49278	6.42898	147.64	251.415	5.2989	7.52622		2.68362	26.6291
	4.76618	7.02669	188.006	190.823	5.06714	6.05504		19.785	24.9328
	3.00289	5.31731	171.393	190.569	6.01741	4.50079		2.10245	22.4084
	3.88795	6.29768	164.251	251.669	6.2018	5.86381		12.6556	24.6285
AVERAGE	3.87195	6.1822	167.773	221.118	5.48921	7.73932	AVERGE	10.4639	23.9842
STDEV	0.548963	1.03985	20.6816	22.6456	0.818079	2.26969	STDEV	7.40637	5.97733
Figure 3g				Figure 3h
bone cavity					WT	Tg
	WT	Tg			37.34	83.87
	205	670			50.879	77.89
	200	290			45.0982	72.456
	309	526			48.768	66
	242	570			48.903	99.243
	259	510			48.02	98.303
	295	390			50.89	83.432
	238	310		AVERAGE	47.1283	83.0277
AVERAGE	249.714	466.571		STDEV	4.73961	12.418
Fold difference	0.820938	2.68307
	0.800915	1.16133
	1.23741	2.10641
	0.969108	2.28261
	1.03719	2.04233
	1.18135	1.56178
	0.953089	1.24142
AVERAGE	1	1.86842
STDEV	0.166077	0.564095

## Sheet: Fig. 4
	Figure 4a	Cytosol
		NFATc1				p65		14-3-3g			SELENOW			Actin
		Nucleus
		NFATc1				p65		14-3-3g			SELENOW			TFIIB
	Figure 4b	AP-1					NFATc1					NF-kB
			Mock	Mock	SELENOW			Mock	Mock	SELENOW			Mock	Mock	SELENOW
		RANKL	-	-	+		RANKL	-	-	+		RANKL	-	-	+
			104.434	278.967	298.861			87.08	1122.05	1686.38			93.655	379.809	688.924
			100.274	280.59	286.993			78.966	1115.57	1512.58			80	389.968	511.151
			100.984	204.794	269.054			74.793	1109.62	1644.52			87.715	391.86	713.801
		mean	101.897	254.784	284.969			80.2797	1115.75	1614.49			87.1233	387.212	637.959
		Fold difference	1.02489	2.73772	2.93296			1.08471	13.9768	21.0063			1.07497	4.35944	7.90746
			0.984069	2.75366	2.81649			0.983637	13.8961	18.8414			0.918239	4.47605	5.86698
			0.991037	2.00981	2.64044			0.931656	13.8219	20.485			1.00679	4.49776	8.19299
		AVERAGE	1	2.5004	2.79663			1	13.8983	20.1109			1	4.44442	7.32248
		STDEV	0.0218388	0.424936	0.147266			0.0778274	0.0774661	1.12987			0.0785863	0.074388	1.26856
	Figure 4c
		NFATc1		p65		c-Jun	14-3-3g		His-tag		SELENOW		Actin
	Figure 4d										Figure 4e	left panel				right panel
	IP:His	NFATc1		p65			SELENOW					NFATc1		NF-kB		NFATc1		NF-kB
											IP:SELENOW
											IgG
	Input	NFATc1		p65		SELENOW		Actin
											Input
	Figure 4f (left panel)
	Figure 4f (right panel)
	Figure 4g	No. of TRAP+ MNCs
			TG pLKO	TG 14-3-3		TG pLKO	TG 14-3-3
		nuclei	>3	>3		>10	>10
			592	464		242	225
			547	398		290	159
			476	417		276	196
		AVERAGE	538.333	426.333		269.333	193.333
		STDEV	58.4836	33.9755		24.6847	33.0807

## Sheet: Fig. 5
Figure 5a							Figure 5b
Upregulated gene list							Upregulated gene list
Gene	Locus	WT d3 vs WT d0		KO d3 vs KO d0			Gene	Locus	WT d3 vs WT d0		TG d3 vs TG d0
		Fold	p_value	Fold	p_value				Fold	p_value	Fold	p_value
Abcb4	chr5:8893720-8959226	1.63824	0.0002	0.733388301324	0.0996		Abl2	chr1:156558786-156649619	1.08076	5e-05	1.31913941436	0.0043
Abl2	chr1:156558786-156649619	1.59115	0.00015	1.04291845817	0.0156		Acvr1	chr2:58446437-58566828	1.02929	5e-05	0.917082229691	0.0761
Ablim1	chr19:57033263-57216032	8.36295	0.01415	8.27697353187	0.08635		Agrn	chr4:156165289-156197488	1.49106	0.00055	1.69955612439	0.00345
Ago2	chr15:73101624-73184947	1.14023	0.01365	0.726833928558	0.09455		Ahr	chr12:35497978-35534989	1.57063	0.0025	2.26860715632	0.00825
Agrn	chr4:156165289-156197488	1.53696	0.0017	1.36888477419	0.00405		Angpt2	chr8:18595172-18803188	1.77314	5e-05	1.99053850013	0.00235
Ahr	chr12:35497978-35534989	2.05845	0.0106	2.40138828919	0.005		Apbb1	chr7:105558464-105581653	3.23338	0.0007	4.25561349751	0.00185
Amot	chrX:145446423-145487639	1.38058	0.03915	0.599473356191	0.3573		Asb2	chr12:103321141-103356001	2.95706	0.00905	2.23026723633	0.0247
Ank2	chr3:126921606-126998452	4.5695	0.00795	2.71040231479	0.0379		Aspm	chr1:139454772-139494088	1.11964	0.00255	1.34164367705	0.0042
Apbb1	chr7:105558464-105581653	5.76678	0.0006	3.64643386321	0.00085		Baiap2	chr11:119943091-120006782	1.06539	5e-05	1.10195440107	0.0167
Apobec3	chr15:79889531-79908429	1.19615	0.0099	1.32949456305	0.00235		Bbs9	chr9:22475714-22888280	1.1499	0.0155	1.59452797121	0.0034
Arsb	chr13:93771678-93943016	2.30987	5e-05	0.718851307559	0.10325		Bcl3	chr7:19808461-19822755	1.06754	0.0099	1.21952675616	0.02545
Bbs9	chr9:22475714-22888280	1.22468	0.0276	1.13075233821	0.0398		Bdh2	chr3:135281220-135304425	2.96889	5e-05	3.82417149794	0.0003
Bcl3	chr7:19808461-19822755	1.53784	0.00755	1.38093884977	0.0109		Bmp2	chr2:133552158-133562896	3.86144	5e-05	3.64168634264	0.00425
Bdh2	chr3:135281220-135304425	2.63366	0.00745	1.82205579375	0.04185		Camk2a	chr18:60925631-60988152	4.27526	0.0026	5.03401909448	0.02965
Camk2a	chr18:60925631-60988152	4.27803	0.0011	3.57587077319	0.0122		Camsap3	chr8:3587449-3609075	1.84672	0.0019	1.94978509848	0.01605
Cav1	chr6:17306334-17341328	4.18658	5e-05	3.13209570271	5e-05		Cav1	chr6:17306334-17341328	6.17578	0.00395	6.79480680566	5e-05
Ccdc88a	chr11:29374171-29510808	1.26092	0.00465	1.07522290521	0.01565		Ccdc88a	chr11:29374171-29510808	1.16266	0.0013	1.63812892156	0.0006
Ccr1	chr9:123962125-123968692	4.44458	5e-05	3.0289579257	5e-05		Ccr1	chr9:123962125-123968692	3.68937	0.0029	4.02162557679	5e-05
Cd109	chr9:78615545-78716260	2.43655	5e-05	1.62647355215	0.0003		Ccr2	chr9:124102182-124109140	3.68511	0.00405	3.95387213664	0.00155
Cdon	chr9:35452075-35507652	3.05332	0.00545	2.42219768432	0.05435		Cd109	chr9:78615545-78716260	1.56105	0.0316	1.72774345133	0.00015
Chst11	chr10:82985496-83195891	2.67327	5e-05	2.04405028078	0.0076		Cd24a	chr10:43579168-43584265	2.60865	5e-05	3.12937292313	0.00055
Cited2	chr10:17723227-17725674	1.19174	0.0075	0.686325660728	0.12725		Cd74	chr18:60803848-60812652	3.92032	0.00185	3.35868464969	5e-05
Clic5	chr17:44188571-44280168	3.26398	0.0417	0.833102026373	1		Cdkn1c	chr7:143458338-143461050	2.24846	0.00525	0.876652070913	0.36475
Creb3l2	chr6:37331020-37442148	1.44925	0.0146	0.862017267334	0.1454		Chac1	chr2:119351241-119354327	2.73232	0.0171	3.95177251936	0.003
Cttn	chr7:143948404-144470935	5.03591	0.00025	2.71364472454	0.008		Col18a1	chr10:77052178-77166530	2.47755	0.0056	2.34417995227	0.0002
Dchs1	chr7:105752988-105787550	2.11898	0.03705	0.93291022544	0.2378		Col27a1	chr4:63215411-63334990	3.25928	0.00705	3.72854103331	0.004
Dcstamp	chr15:39745929-39760938	7.81761	0.0005	6.43753434903	5e-05		Cspg4	chr9:56865103-56899870	2.82649	0.00015	2.78234238149	0.00055
Dld	chr12:31331561-31351471	1.04461	0.01965	0.637305578197	0.14035		Cthrc1	chr15:39076931-39087119	4.24558	0.00635	4.66824526249	0.0736
Dmkn	chr7:30763755-30781066	5.1992	0.0341	5.92595314301	0.1211		Cttn	chr7:143948404-144470935	1.90008	0.00095	2.6010569894	0.00115
Dync2h1	chr9:6928502-7177046	1.24771	0.03295	0.204021644723	0.7279		Dclk1	chr3:55242525-55539068	2.53905	0.00405	3.71878638837	0.0026
Efnb1	chrX:99136129-99148991	1.75373	0.02405	1.28592457258	0.12935		Dcstamp	chr15:39745929-39760938	6.74804	0.0085	7.02392535365	5e-05
Egfr	chr11:16752202-16913907	4.11743	0.0066	2.40570519187	0.01565		Dner	chr1:84369838-84696221	3.6164	0.0056	3.12784488004	0.00855
Ehd1	chr19:6276895-6300096	1.52886	0.00195	1.47171408528	0.0037		Egfr	chr11:16752202-16913907	2.15428	5e-05	3.56491624799	0.01405
Enc1	chr13:97241104-97253040	1.16633	0.0148	1.47734267442	0.0025		Ehd1	chr19:6276895-6300096	1.3103	0.0016	1.35600877919	0.00755
Ext1	chr15:53068260-53346183	2.89471	5e-05	1.83492772885	0.0002		Epha2	chr4:141301220-141329384	3.42057	0.03095	3.27307711581	0.0095
F11r	chr1:171437560-171464593	1.51322	0.01845	1.1240559798	0.0411		Ext1	chr15:53068260-53346183	1.74105	5e-05	2.07619270215	5e-05
Fcrl1	chr3:87376386-87392133	1.12111	0.04595	1.05408306075	0.06225		F11r	chr1:171437560-171464593	3.73083	0.0013	3.62595572238	0.00415
Fgfr1	chr8:25518758-25575718	2.30741	5e-05	1.7014310249	0.0009		Fcrl1	chr3:87376386-87392133	2.86924	5e-05	2.12909566601	0.00465
Fgr	chr4:132974094-133001882	3.46707	0.00045	2.66008317113	5e-05		Fgfr1	chr8:25518758-25575718	2.36809	0.00055	2.65175515786	0.0004
Fktn	chr4:53714181-53763271	1.55432	0.00765	0.638303300784	0.24025		Fgr	chr4:132974094-133001882	4.38364	5e-05	4.74680586542	5e-05
Flnb	chr14:7817956-7951587	1.20066	0.00585	1.24595255595	0.0045		Flrt2	chr12:95692225-95785213	1.95889	0.00915	2.23039161721	0.00015
Flrt2	chr12:95692225-95785213	1.6111	0.0006	2.03238261171	5e-05		Fos	chr12:85473900-85477270	2.91769	0.00025	3.11364160643	5e-05
Fos	chr12:85473900-85477270	1.72093	0.00015	1.6503939128	0.0005		Fosl2	chr5:32136471-32157839	2.79973	0.01165	3.33406382904	5e-05
Fosl2	chr5:32136471-32157839	3.3727	5e-05	2.44958582361	5e-05		Gpc1	chr1:92831685-92860196	2.74965	0.00305	2.76651517286	0.0007
Gas7	chr11:67532997-67688992	2.0872	5e-05	1.90560184788	0.0001		Gtf3c5	chr2:28566244-28583279	1.91986	0.0013	1.76413457225	0.0007
Git1	chr11:77493411-77507774	1.18036	0.00775	0.66331566307	0.12505		H2-Ab1	chr17:34263226-34269418	2.27962	5e-05	3.44564959851	0.00765
Gpc1	chr1:92831685-92860196	2.35432	0.0004	2.65119894666	0.00045		Hmgb2	chr8:57511842-57515999	1.17568	0.01275	1.23004716008	0.0108
Gtf3c5	chr2:28566244-28583279	1.71964	0.00065	1.7615120085	0.0004		Htra1	chr7:130936202-130985658	4.71133	5e-05	5.32602409439	0.00245
Htra2	chr6:83034223-83054571	1.06845	0.01745	0.743560078003	0.1004		Id3	chr4:136143821-136145392	1.04706	0.00105	1.3706175878	0.00475
Hyal2	chr9:107569162-107572778	1.08395	0.0254	0.0375273029257	0.9377		Itgav	chr2:83724396-83806917	1.9395	0.00275	2.56494560897	5e-05
Itgav	chr2:83724396-83806917	1.28473	0.01875	0.686114903065	0.16695		Itgb3	chr11:104607999-104670471	4.6873	0.00295	5.86543036079	5e-05
Itgb3	chr11:104607999-104670471	6.68152	5e-05	5.00069855978	5e-05		Itgb7	chr15:102215994-102231935	4.66834	0.0004	4.47345271236	0.0007
Jarid2	chr13:44730773-44921643	1.74355	0.0002	1.54987871143	0.00045		Itm2a	chrX:107397194-107403360	3.47511	5e-05	2.61662169042	0.0109
Junb	chr8:84976908-84978748	1.39557	0.0019	1.21746537593	0.0074		Jarid2	chr13:44730773-44921643	1.7089	5e-05	1.95581003586	0.00025
Kazn	chr4:142102389-142239401	6.50247	0.04415	inf	5e-05		Junb	chr8:84976908-84978748	1.37967	0.012	1.51996191284	0.0008
Kdm6b	chr11:69398517-69413675	1.73029	0.019	1.17279118296	0.08115		Klf4	chr4:55527136-55532475	2.18476	5e-05	2.19136438688	0.00225
Kidins220	chr12:24974931-25059697	1.17383	0.02115	0.549255814484	0.22815		L1cam	chrX:73853779-73880834	1.04637	0.00235	0.790231483538	0.0769
Lmtk2	chr5:144100435-144188204	2.21901	5e-05	2.0683866906	0.0001		Lif	chr11:4257567-4272514	3.71486	0.0303	5.38853267585	0.1083
Lpar1	chr4:58435251-58553491	2.45394	0.00775	2.23109173264	0.0122		Lmna	chr3:88481147-88503352	1.30657	0.0007	1.14827478926	0.04235
Malt1	chr18:64887755-65751537	1.79855	0.00345	1.81499778993	0.00185		Lmtk2	chr5:144100435-144188204	2.60527	0.03405	3.12746943324	0.00145
Map7	chr10:20148919-20281590	2.11931	0.03855	0.773613576987	1		Lpar1	chr4:58435251-58553491	2.31771	0.00295	2.7978812808	0.0061
Matk	chr10:81252934-81262981	4.60905	5e-05	3.29430005393	0.0004		Lsr	chr7:30957769-30973469	2.78971	0.0377	2.21990330866	0.01685
Met	chr6:17463956-17573980	4.736	5e-05	5.03211113652	0.0005		Matk	chr10:81252934-81262981	1.54257	0.03595	1.69511981339	0.00115
Mink1	chr11:70562880-70614482	1.30054	0.00255	0.756609448268	0.08645		Met	chr6:17463956-17573980	4.58882	0.01225	4.57011004442	0.0018
Msi2	chr11:88339381-88718267	3.65534	5e-05	2.35962948087	0.00025		Mllt4	chr17:13716435-13905794	1.13015	0.0006	1.49227476737	0.0021
Mycl	chr4:122996098-123002480	7.63545	0.03685	8.31139445834	0.05725		Msi2	chr11:88339381-88718267	2.30741	0.0244	2.6908374812	0.00035
Myo6	chr9:80165033-80311729	2.73581	0.0057	1.95937534486	0.02605		Mybl2	chr2:163054634-163084687	1.4379	5e-05	1.12644300606	0.0187
Ndrg4	chr8:95703036-95715119	3.10463	0.00025	3.05725357697	0.0007		Ndrg4	chr8:95703036-95715119	3.85239	5e-05	4.36187409316	0.00115
Net1	chr13:3882017-3918220	1.59007	0.0017	1.08137657041	0.03605		Net1	chr13:3882017-3918220	1.74964	0.0005	2.2493024424	5e-05
Nfatc1	chr18:80606204-80713071	2.6371	5e-05	1.92521791137	5e-05		Nfam1	chr15:82996735-83033397	1.0218	0.001	1.06341338759	0.03155
Nfkb2	chr19:46304736-46327156	2.39831	5e-05	2.28133438523	5e-05		Nfatc1	chr18:80606204-80713071	2.02265	5e-05	2.34908315254	5e-05
Nsun2	chr13:69612015-69635779	1.08477	0.02055	1.07950801974	0.021		Nfkb2	chr19:46304736-46327156	1.59723	0.00025	1.67936838614	0.0001
Ocstamp	chr2:165395449-165400394	9.07714	0.03685	7.03773847616	0.01305		Nptx1	chr11:119538718-119547820	3.49131	0.00695	3.74752537403	1
Pbx1	chr1:168119363-168432169	2.92349	0.0006	1.53836268434	0.0444		Nupr1	chr7:126623245-126625470	2.0672	0.015	2.118844073	0.0003
Pde2a	chr7:101421690-101512829	2.8093	5e-05	3.57013891715	5e-05		Olfm1	chr2:28193092-28230736	1.38081	0.04915	1.41502673047	0.00375
Pdgfb	chr15:79995875-80014808	1.12589	0.01095	-0.0323690544643	0.9353		Pak1	chr7:97842938-97912381	1.44768	0.0058	1.33609391613	0.0038
Pip5k1c	chr10:81292971-81319974	1.01469	0.03105	0.568152374916	0.2098		Pbx1	chr1:168119363-168432169	1.41818	0.00135	1.57621646033	0.00965
Plxna2	chr1:194619828-194816868	1.38665	0.003	0.828460733796	0.0753		Pde2a	chr7:101421690-101512829	2.33135	0.0001	2.2379539159	5e-05
Plxna4	chr6:32144556-32588192	6.02802	0.00015	5.38060588007	0.00075		Pdk1	chr2:71873223-71903858	1.10806	0.0004	1.23003103193	0.01115
Plxnd1	chr6:115954810-115995005	1.6276	0.00255	1.12341588491	0.01865		Plxna2	chr1:194619828-194816868	1.1744	0.00025	1.707130523	0.0015
Ppp2r3a	chr9:101104988-101251832	2.86762	5e-05	2.83857831838	5e-05		Plxna4	chr6:32144556-32588192	3.86808	0.0192	5.14702264637	0.00435
Prdm1	chr10:44437174-44458687	4.37419	5e-05	3.03226939051	5e-05		Ppp2r3a	chr9:101104988-101251832	3.41425	0.0187	3.26040191226	5e-05
Prdx3	chr19:60864065-60874538	1.02337	0.02255	0.652567403304	0.13985		Prdm1	chr10:44437174-44458687	3.3197	0.0008	3.9730419362	0.00025
Ptgs1	chr2:36230425-36252271	1.33449	0.01265	0.912358639749	0.05095		Ptgs1	chr2:36230425-36252271	2.82721	0.04375	2.53131844799	5e-05
Ptpn22	chr3:103859794-103912252	1.82191	0.00015	1.61238320035	0.0004		Ptpn22	chr3:103859794-103912252	2.36042	0.00055	2.47899146041	5e-05
Pvrl1	chr9:43744575-43807461	3.10747	0.0063	2.90958324457	0.00205		Pvrl1	chr9:43744575-43807461	3.39353	0.00355	3.83278527634	0.00505
Pvrl2	chr7:19716643-19749573	1.5788	0.0113	0.895073837981	0.1215		Rab38	chr7:88430272-88491572	4.5647	0.0338	4.69143092289	0.00115
Rab38	chr7:88430272-88491572	6.20299	0.02	3.18607948622	0.02165		Raph1	chr1:60483184-60566765	1.30253	0.0008	1.4783638271	0.00165
Raph1	chr1:60483184-60566765	1.23015	0.00725	0.557896796669	0.1916		Rarg	chr15:102234937-102257522	1.01161	0.0041	0.855589806967	0.08075
Rbfox2	chr15:77078989-77307053	2.94871	0.0011	1.81465904079	0.0379		Rasgrp4	chr7:29134932-29156210	2.04187	0.0083	1.8575498423	0.03735
Rcan1	chr16:92391950-92466169	1.95511	5e-05	1.16946447161	0.01175		Rilpl2	chr5:124463264-124478235	1.00963	0.002	0.893342059552	0.04725
Relb	chr7:19606221-19629438	1.69154	0.0019	1.25232106145	0.0133		Ripk3	chr14:55784994-55788857	1.68398	0.0034	1.32710310736	0.00315
Rilpl1	chr5:124493079-124531391	1.19658	0.03255	0.26549285405	0.6388		Samd9l	chr6:3372257-3399571	1.4267	0.0019	1.46516978542	0.00215
Rilpl2	chr5:124463264-124478235	1.79959	0.0016	0.926088204912	0.0741		Scd1	chr19:44394449-44407709	3.29689	0.02075	3.28234790255	0.00035
Ripk3	chr14:55784994-55788857	1.27035	0.0041	1.75519408099	0.0002		Sdc1	chr12:8771395-8793687	2.5556	0.0053	3.04516250266	5e-05
Rnd1	chr15:98669204-98677461	2.27928	0.01215	1.45908402316	0.0858		Sema4d	chr13:51701247-51793747	1.04909	0.00275	1.39442869966	0.0034
Rxrb	chr17:34031811-34038403	1.07311	0.02425	0.764196729351	0.09825		Sema7a	chr9:57940134-57962865	3.77586	0.00925	3.89191838278	0.00225
Satb1	chr17:51736186-51833290	2.60577	0.0282	1.70439932995	1		Sipa1l3	chr7:29320377-29505460	1.12191	0.0227	1.51659317555	0.0059
Sdc1	chr12:8771395-8793687	3.71148	5e-05	2.43093255644	5e-05		Skil	chr3:31095057-31122923	1.08082	0.0074	1.34570116182	0.0052
Sema4d	chr13:51701247-51793747	1.00882	0.048	0.635140590108	0.18575		Slc12a5	chr2:164967987-164999731	2.14891	0.0075	2.54977561654	0.0212
Serpine2	chr1:79794320-79858665	5.11317	0.011	2.1557346024	0.10145		Slc45a3	chr1:131962914-131982972	2.40826	0.01505	2.88064362336	0.00075
Sh3pxd2a	chr19:47260173-47464411	1.48476	0.00075	0.73509978096	0.0916		Slc4a7	chr14:14703024-14799943	2.30864	0.0197	2.83471551851	5e-05
Sik1	chr17:31844249-31855792	1.20487	0.03745	1.50066847524	0.0181		Slc7a5	chr8:121881145-121907686	1.58	0.01215	1.04512351981	0.037
Sipa1l3	chr7:29320377-29505460	1.8497	5e-05	1.54622282032	0.00035		Smad6	chr9:63953075-64022059	1.78289	0.0217	2.74652823113	0.01135
Slc45a3	chr1:131962914-131982972	4.68231	0.00035	3.02592407578	0.0046		Smurf1	chr5:144876494-144965830	1.58307	0.0165	1.79287375274	0.0004
Slc4a7	chr14:14703024-14799943	2.05763	5e-05	1.84242397576	0.0008		Snx10	chr6:51523902-51590670	2.03844	0.02975	2.66417442186	5e-05
Smurf1	chr5:144876494-144965830	1.57572	0.00065	1.24221452109	0.0054		Spic	chr10:88675269-88683023	3.88357	0.01715	3.73866911053	0.00175
Snx10	chr6:51523902-51590670	2.36988	5e-05	1.32992725708	0.00365		Src	chr2:157424292-157471838	4.19949	0.02255	4.58751682941	5e-05
Socs3	chr11:117966086-117969366	2.01991	0.04265	1.40824168874	0.0686		Srebf1	chr11:60105012-60220604	1.0565	0.0254	0.880883624104	0.0604
Spint2	chr7:29256329-29281977	5.80293	0.01915	6.1737269142	0.0713		St14	chr9:31088589-31131799	1.61266	0.01855	2.21216137134	0.0027
Src	chr2:157424292-157471838	6.9376	5e-05	5.32255015244	0.00025		Strbp	chr2:37569867-37647285	1.63804	0.0161	1.56120166786	0.02415
Srd5a1	chr13:69573448-69611463	2.27684	0.0044	1.72165599021	0.0194		Tdrd9	chr12:111971558-112068854	1.95216	0.0345	1.93660083572	0.00085
St14	chr9:31088589-31131799	1.30278	0.033	2.15279570654	0.00285		Tiam1	chr16:89787110-89974699	2.27524	0.04575	1.84456486855	0.00385
Strbp	chr2:37569867-37647285	1.1404	0.04805	0.735861744537	0.23145		Tjp2	chr19:24094501-24225026	1.06897	0.01805	1.31471300157	0.0076
Tacc2	chr7:130577483-130764784	1.71214	0.00585	0.956650634852	0.0859		Tmem176b	chr6:48833810-48841374	2.42948	0.03005	2.59485548224	0.00065
Taf4b	chr18:14783244-14900359	1.55804	0.0232	1.27709064431	0.0466		Tnfrsf11a	chr1:105780722-105847981	1.21824	0.02605	1.35729780315	0.0033
Tgfbr1	chr4:47353304-47414924	1.41501	0.005	0.206366482509	0.6355		Tnk2	chr16:32644642-32683493	1.59161	0.02135	1.1790942505	0.09885
Tmem176b	chr6:48833810-48841374	3.17575	0.00015	2.60901397918	0.00025		Tsku	chr7:98350667-98361328	2.39105	0.02285	2.71275913198	0.00125
Tnfaip2	chr12:111442660-111455018	1.82117	0.00055	1.35693393388	0.006		Uchl1	chr5:66626494-66687234	3.06751	0.0207	2.76867379934	5e-05
Tsku	chr7:98350667-98361328	1.69899	0.01005	0.836215477791	0.13165		Vcan	chr13:89655309-89742512	5.72755	0.04105	5.56586745648	5e-05
Twsg1	chr17:65923064-65951187	1.20874	0.00675	0.338162013916	0.44265		Xrcc5	chr1:72307420-72394953	2.14849	0.0345	2.58842532132	0.00405
Vcan	chr13:89655309-89742512	5.09318	5e-05	5.07749640497	5e-05		Zbtb18	chr1:177444660-177450764	1.09783	0.0416	1.17016502964	0.01795
Vcl	chr14:20929432-21033673	1.25275	0.00625	0.678574284422	0.11965		Zfp217	chr2:170108642-170142675	1.03851	0.0279	1.13908129686	0.01145
Vegfc	chr8:54077531-54186454	6.11342	0.02	5.39849166412	0.00445
Vprbp	chr9:106821975-106880992	1.08792	0.0409	0.855754010592	0.117
Whrn	chr4:63414909-63495991	3.60212	0.0409	2.14546137263	0.0862
Xlr4a	chrX:73074344-73082507	3.34239	0.0271	1.85060055216	0.13935
Xrcc5	chr1:72307420-72394953	2.65462	0.013	1.56805735081	0.10595
Zeb1	chr18:5491500-5775468	2.42213	0.02395	1.02047401703	0.2068

## Sheet: Fig. 6
	Figure 6a				Figure 6b				Figure 6c				Figure 6d
		No. of TRAP+MNC (>100 mm)				No. of TRAP+MNC (>100 mm)				Pit formaton (%)				Pit formaton (%)
		Control	SELENOW			Control	SELENOW -/-			Control	SELENOW			Control	SELENOW -/-
		90	240			99	2			24.942	45.828			15.496	3.979
		110	234			87	2			25.465	33.652			16.681	4.008
		77	220			94	5			17.688	42.943			23.418	3.355
	AVERAGE	92.3333	231.333		AVERAGE	93.3333	3		AVERAGE	22.6983	40.8077		AVERAGE	18.5317	3.78067
	STDEV	16.6233	10.2632		STDEV	6.02771	1.73205		STDEV	4.34695	6.36266		STDEV	4.27297	0.368923
	Figure 6e	No. of TRAP+ MNCs			Figure 6f	Caspase-3 activity (A405nm)					Caspase-9 activity (A405nm)
		Control	SELENOW			Control 24h	SELENOW 24h	Control 36h	SELENOW 36h		Control 24h	SELENOW 24h	Control 36h	SELENOW 36h
		345	897			0.452025	0.21147	0.625275	0.251335		0.172625	0.09519	0.267975	0.125575
		317	832			0.42363	0.18325	0.603365	0.283015		0.172725	0.09317	0.363255	0.136105
		299	854			0.43632	0.21233	0.62932	0.27216		0.177175	0.10918	0.315615	0.12409
	AVERAGE	320.333	861		AVERAGE	0.437325	0.20235	0.61932	0.268837	AVERAGE	0.174175	0.09918	0.315615	0.12859
	STDEV	23.1805	33.0606		STDEV	0.0127225	0.0147998	0.0124904	0.0143997	STDEV	0.00232422	0.00779847	0.0426105	0.00585885
	Figure 6g								Figure 6h
		Control 0h	SELENOW 0h	Control 24h	SELENOW 24h	Control 36 h	SELENOW 36h					Control 0hr	Cotrol 24hr	NAC for 24hr (4mM)
		0.873	0.753	0.765	0.924	0.372	0.796					300	199	697
		0.816	0.808	0.789	0.953	0.397	0.781					260	189	721
		0.801	0.783	0.73	0.996	0.348	0.792					299	276	679
										AVERAGE		286.333	221.333	699
		8.78018	7.41344	7.55011	9.36105	3.07403	7.90319			STDEV		22.8108	47.606	21.0713
		8.13098	8.03986	7.82346	9.69134	3.35877	7.73235
		7.96014	7.75513	7.15148	10.1811	2.80068	7.85763
										nmol/mg of protein		110.455	35.435	189.323
nmol/mg of protein		110.455	114.908	85.9203	98.4782	40.8846	92.3883					102.288	40.6321	200.11
		102.288	124.618	89.031	101.953	44.6716	90.3911					100.138	50.3276	199.459
		100.139	120.204	81.3838	107.105	37.2491	91.8557				AVERAGE	104.294	42.1316	196.297
	AVERAGE	104.294	119.91	85.445	102.512	40.9351	91.545				STDEV	5.44278	7.55868	6.04871
	STDEV	5.44276	4.86147	3.84566	4.34054	3.71153	1.03419
	Figure 6i	No. of TRAP+ MNCs
		Control	NAC
		210	679
		199	711
		188	734
	AVERAGE	199	708
	STDEV	11	27.6225

## Sheet: Fig. S1
Figure S1a						Figure S1b
Upregulated genes		Mean Value				Downregulated genes
		24h	48h	72h			24h	48h	72h
	Itgb3	1.77	2.06	5.16		SelW	-1.32	-2.53	-6.21
	Scinderin	17.4	30.45	33.84		CD14	-2.61	-4.06	-4.44
	Matk	4.29	7.26	9.41		TNF	-1.89	-3.19	-3.95
	Mt3	17.2	20.53	166.09		Ikbke	-2.1	-2.42	-2.62
	Mst1r	11.8	20.27	51.42		NFATc3	-1.07	-2.08	-3.38
	oscar	12.3	44.08	138.02		ccr5	-3.1	-7.74	-11.67
	cd200	4.5	15.56	21.95		Irf9	-1.05	-1.36	-2.36
	c-Src	1.87	2.1	6.92		Irf8	-3.45	-5.57	-6.26
	sphk1	2.98	6.4	29.32		Irf7	-1.11	-1.94	-5.21
	tm7sf4	9.4	22.3	38.86		Irf5	-3.22	-3.49	-4.82
	Mmp9	64.2	195.35	215.52		cxcl4	-4.38	-8.68	-11.02
	Car2	15.7	31.77	57.45		ccnd1	-2.45	-3.74	-13.65
	Ctsk	22.6	37.29	39.59		Folr2	-6.61	-12.42	-24.35
	Calcr	2.98	3.89	5		Igf1	-8.86	-16.45	-19.2
	Acp5	4.8	7.93	27.17		Id3	-1.93	-3.62	-2.61
						Id2	-1.22	-2.69	-2.9
						Id1	-7.48	-12.6	-11.24
	JunD	27.52	53.23	43.58
	JunB	1.83	2.05	4.31
	Fra-2	2.98	11.28	13.12
	c-Fos	4.88	11.78	13.72
	NFATc1	5.54	16.39	16.95
	Relb	1.99	2.32	3.17
	NFkbia	2.44	2.8	3.91
Figure S1c						Figure S1d

## Sheet: Fig. S2
Figure S2a									Figure S2b
	NFATc1			SELENOW		GAPDH			RT-PCR		northern blot			immunoblot
									SELENOW
																SELENOW
	F4/80
									GAPDH
																Actin
Figure S2c
	c-Fos			NFATc1		c-Src			SELENOW		Actin
Figure S2d
	p-ERK
					p-p38				p-JNK
	ERK				p38				JNK
Figure S2e
	p-ERK			ERK		p-p38			p38		p-JNK		JNK

## Sheet: Fig. S3
	Figure S3a	Alp		Spp1		SELENOW		GAPDH
	Figure S3b						Figure S3c
	northern blot		immuno blot					Absorbance at 570nm
							Control d0	0.067	0.05	0.07
	SELENOW	rRNA	SELENOW		Actin		Control d4	0.56	0.46	0.6
							Control d8	1.45	1.44	1.5
							shRNA d0	0.06	0.05	0.07
							shRNA d4	0.46	0.44	0.59
							shRNA d8	1.7	1.55	1.45
	Figure S3d						Figure S3e
		Absorbance at 570nm
	Control d0	0.04	0.053	0.062			Alp		Spp1		SELENOW		GAPDH
	Control d4	0.65	0.5	0.65
	Control d8	1.67	1.55	1.56
	SELENOW d0	0.04	0.05	0.06
	SELENOW d4	0.65	0.57	0.59
	SELENOW d8	1.52	1.49	1.44
	Figure S3f
		Alp			Spp1
		SELENOW			GAPDH

## Sheet: Fig. S4
Figure S4a
	SELENOW
	GAPDH
Figure S4b	SELENOW
	GAPDH
Figure S4c
	SELENOW					β-actin
Figure S4d
		No. of TRAP+ MNC
		WT	SELENOW -/-
		343	232
		355	198
		365	201
	AVERAGE	354.333	210.333
	STDEV	11.0151	18.8237
Figure S4e
	qPCR	(fold difference)
	NFATc1 (day)	WT				SELENOW -/-
	0	1.04972	0.972655	0.97942		1.44794	1.47223	1.56049
	1	4.61394	4.8804	4.40762		5.44526	4.05584	4.02503
	2	13.2967	14.1919	13.7466		10.7779	10.4541	9.98664
	3	16.8421	16.7838	17.3878		15.2739	13.1866	13.8518
	4	18.1261	17.5695	17.8642		14.45	14.0063	13.6327
	Acp5 (day)	WT				SELENOW -/-
	0	1.0391	0.937786	1.02621		1.46645	1.6103	1.70684
	1	11.1296	11.2459	11.9036		12.5649	10.8253	11.1528
	2	117.566	104.498	86.0635		81.4775	86.3623	80.0223
	3	376.454	375.412	399.024		307.476	293.523	279.621
	4	383.832	402.914	312.417		349.544	350.757	345.21
	Oscar (day)	WT				SELENOW -/-
	0	1.02764	0.997461	0.975581		1.12844	1.36541	0.765956
	1	1.76704	3.14778	0.872564		1.95522	1.83953	1.84847
	2	614.953	565.48	847.655		541.318	562.353	578.163
	3	2272.92	2226.15	2335.2		1951.45	1829.63	1929.93
	4	3772.57	3524.82	3897.5		2718.01	2555.4	2704.85

[truncated: 11 more sheets: Fig. S5, Fig. S6, Fig. S7, Fig. S8, Fig. S9, Fig. S10, Fig. S11, Fig. S12, Fig. S13, Fig. S14, Fig. S15]
